# Supplementary material for: Multiunit In Vitro Colon Model for the Evaluation of Prebiotic Potential of a Fiber Plus D-Limonene Food Supplement
Source: Foods. 2021 Oct 7;10(10):2371. doi: 10.3390/foods10102371 (PMC8535099; doi:10.3390/foods10102371)
Supplement: Supplementary file 1 [file foods-10-02371-s001.zip]

Archive with 1 entries (1 files):
- foods-1386805-supplementary.pdf
